# Supplementary material for: Species Distribution and Isolation Frequency of Nontuberculous Mycobacteria, Uruguay
Source: Emerg Infect Dis. 2020 May;26(5):1014–8. doi: 10.3201/eid2605.191631 (PMC7181928; doi:10.3201/eid2605.191631)
Supplement: Appendix 1 — Incidence of nontuberculous mycobacteria isolated among different age groups in Uruguay, 2006–2018. [file 19-1631-Techapp-s1.xlsx]

## Sheet: Hoja1
Article DOI: https://doi.org/10.3201/eid2605.191631
Species Distribution and Isolation Frequency of Nontuberculous Mycobacteria, Uruguay
Appendix 1 Table. Incidence of nontuberculous mycobacteria isolated among age groups in Uruguay, 2006–2018
Year	2006	2007	2008	2009	2010	2011	2012	2013	2014	2015	2016	2017	2018
Total Population	3358005	3358794	3363060	3378083	3396706	3412636	3426466	3440157	3453691	3467054	3480222	3493205	3505985
Age range, y
0–4	250985	246590	242445	239205	237134	236100	234633	233352	232139	231020	229964	229199	228396
5–9	268356	264092	260483	257463	254237	250592	246683	242992	239815	237408	235768	234308	233033
10–14	270761	272618	273358	272802	270703	267341	263701	260465	257459	254131	250353	246452	242769
0–15	790102	783300	776286	769470	762074	754033	745017	736809	729413	722559	716085	709959	704198
0–15, %	23.5289	23.3209	23.0827	22.7783	22.4357	22.0953	21.743	21.4179	21.1198	20.8407	20.5758	20.324	20.0856
15–19	257750	257625	258095	260312	263844	267715	271191	272969	272540	270211	266775	263151	259930
20–24	245507	245065	245809	248190	250929	252800	254441	256301	258936	262502	266538	270014	271801
25–29	249479	244767	240732	239105	239312	240214	241970	244354	247007	249469	251451	253103	254975
30–34	237051	239563	241958	244267	245325	244326	242170	239913	238405	238097	238957	240722	243113
35–39	215343	217641	220112	223288	227117	231287	235936	240218	243098	243933	242889	240765	238542
40–44	212424	209756	207634	207339	208934	211751	215064	218409	221657	225211	229412	234051	238326
45–49	205680	207220	208727	210113	210643	209737	207646	205817	205304	206515	209138	212448	215789
50–54	184750	188730	192409	195735	198544	200948	203131	205159	206572	206808	205663	203670	201938
55–59	162128	163578	165729	168986	173163	177805	182447	186588	189936	192555	194820	197027	199083
Total population 15–60	1970112	1973945	1981205	1997335	2017811	2036583	2053996	2069728	2083455	2095301	2105643	2114951	2123497
15–60, % population	58.6691	58.7695	58.9108	59.1263	59.4049	59.6777	59.945	60.1638	60.3255	60.4346	60.5031	60.5447	60.5678
60–64	145669	146893	148232	149774	151424	153110	155026	157496	160747	164788	169321	173860	177921
65–69	128715	129177	129854	130886	132120	133525	135084	136744	138393	140004	141678	143615	146069
70–74	115314	114017	113074	112769	113002	113436	11393	114624	115526	116696	118122	119708	121377
75–79	95612	96504	96784	96747	96124	95128	93999	93203	92892	93049	93493	94131	94928
80–84	62694	64093	65575	67260	68762	70120	71036	71403	71235	70697	70038	69480	69163
85–89	32914	33730	34616	35788	36830	37701	38800	39919	41096	42259	43304	44084	44506
>90	16871	17136	17434	18055	18560	18998	19578	20230	20931	21702	22538	23415	24326
Total population >60	597789	601550	605569	611279	616822	622018	524916	633619	640820	649195	658494	668293	678290
>60, % population	17.8019	17.9097	18.0065	18.0954	18.1594	18.2269	15.3195	18.4183	18.5546	18.7247	18.921	19.1312	19.3466
Incidence of NTM among age groups/year	2006	2007	2008	2009	2010	2011	2012	2013	2014	2015	2016	2017	2018
0–15 y	23.5289	23.3209	23.0827	22.7783	22.4357	22.0953	21.743	21.4179	21.1198	20.8407	20.5758	20.324	20.0856
NTM 0–15	0	0	0	0	0	0	0.13	0.14	0	0.42	0.56	0.14	0.14
15–60	58.6691	58.7695	58.9108	59.1263	59.4049	59.6777	59.945	60.1638	60.3255	60.4346	60.5031	60.5447	60.5678
NTM 15–60	0.46	0.1	0.15	0.1	0.5	0.25	0.24	0.43	0.58	0.72	0.47	0.71	1.7	2.39437	2017–2018 Incidence increase among persons 15–60 years of age
>60	17.8019	17.9097	18.0065	18.0954	18.1594	18.2269	15.3195	18.4183	18.5546	18.7247	18.921	19.1312	19.3466
NTM >60	0.33	0.5	0.17	0.16	0.65	0.32	0.57	0.63	0.78	0.92	0.91	0.9	2.65	2.94444	2017–2018 Incidence increase among persons >60 years of age
Total NTM Incidence	0.327575	0.148863	0.118939	0.0888078	0.412164	0.20512	0.270764	0.406958	0.492227	0.69223	0.574676	0.629794	1.56875
														2.49089	2017–2018 Global incidence increase
														4.78896	2006–2018 Global Increase
														8.0303	2006–2018 among persons >60 years of age
														3.69565	2006-2018 among persons 15–60 years of age
